# Supplementary material for: Isothermal Amplification and CRISPR/Cas12a-System-Based Assay for Rapid, Sensitive and Visual Detection of Staphylococcus aureus
Source: Foods. 2023 Dec 11;12(24):4432. doi: 10.3390/foods12244432 (PMC10742561; doi:10.3390/foods12244432)
Supplement: Supplementary file 1 [file foods-12-04432-s001.zip]

Archive with 1 entries (1 files):
- FOODs-supplementary.pdf
